# Supplementary material for: Influence of Copigmentation on the Stability and Oxidative Stress of Anthocyanins from Purple Corn and Camu-Camu
Source: Molecules. 2025 Nov 26;30(23):4553. doi: 10.3390/molecules30234553 (PMC12693339; doi:10.3390/molecules30234553)
Supplement: Supplementary file 1 [file molecules-30-04553-s001.zip]

Archive with 1 entries (1 files):
- molecules-3929583-supplementary.pdf
